# Supplementary material for: Modelling the mass adoption potential of food waste composting among rural Chinese farmers
Source: Heliyon. 2023 Aug 9;9(8):e18998. doi: 10.1016/j.heliyon.2023.e18998 (PMC10440538; doi:10.1016/j.heliyon.2023.e18998)
Supplement: Multimedia component 2 [file mmc2.csv]

Age	MGA_AGE	Gender	Education	MGA_EDU	familymembers	EmploymentStatus	Frequencyofeatingout	Monthlyspendingonfood	areaofland	@9vegetables	@9fruits	@9foodcrops	@9othercashcrops	@9Mixedplanting	receivedtraining	times	PVS1	PVS2	PVS3	PVS4	PVS5	PUS1	PUS2	PUS3	PUS4	PUS5	AOC1	AOC2	AOC3	AOC4	AOC5	AR1	AR2	AR3	AR4	AR5	SN1	SN2	SN3	SN4	SN5	AG1	AG2	AG3	AG4	AG5	AT1	AT2	AT3
1	1	1	3	2	3	1	3	6	3	1	0	0	0	0	2	1	1	1	1	1	1	1	1	1	1	1	2	2	2	2	2	2	2	2	2	2	2	2	2	2	2	2	2	2	2	2	2	2	2
3	1	2	3	2	1	1	1	1	1	1	1	0	0	0	1	1	2	2	1	4	3	7	7	7	7	5	5	7	7	7	7	7	5	5	6	6	6	6	6	7	7	7	6	6	7	7	7	6	6
1	1	1	3	2	2	4	2	4	4	1	1	1	0	0	2	1	4	5	4	4	3	7	7	7	7	7	4	4	4	4	4	4	4	4	4	4	4	4	4	4	4	4	4	4	4	4	4	4	4
3	1	2	3	2	2	3	4	1	1	1	1	1	1	1	2	1	4	4	4	4	4	4	4	4	4	4	4	4	4	4	4	4	4	4	4	4	4	4	4	4	4	4	4	4	4	4	4	4	4
3	1	2	3	2	2	2	2	2	2	1	1	0	0	0	2	2	4	4	4	4	4	4	4	4	4	4	4	4	4	4	4	4	4	4	4	4	4	4	4	4	4	4	4	4	4	4	4	4	4
3	1	1	3	2	4	3	2	2	5	0	0	1	0	1	1	5	7	7	6	5	5	4	4	5	5	5	4	6	6	5	5	4	4	4	4	4	4	4	4	4	4	4	4	4	4	4	5	5	5
3	1	2	3	2	4	3	3	4	3	0	0	0	0	1	2	3	1	3	4	4	2	3	2	3	3	3	3	4	3	4	3	2	3	5	4	4	4	4	4	3	4	4	4	4	4	4	4	4	4
3	1	2	3	2	2	2	2	3	1	0	0	1	0	0	2	1	4	4	4	4	4	6	6	6	6	6	6	7	7	7	7	7	6	7	7	7	7	7	7	7	7	6	6	6	6	6	6	6	6
3	1	2	2	1	3	1	2	3	3	1	0	0	0	0	2	1	3	3	3	3	3	3	3	4	4	4	4	4	4	4	4	4	4	4	4	4	4	4	4	4	4	5	4	4	4	4	4	4	4
3	1	2	2	1	3	3	2	4	1	1	0	0	0	0	2	1	7	7	7	7	7	1	2	1	1	1	7	7	7	7	7	7	7	7	7	7	6	6	6	6	6	6	6	6	6	7	7	7	7
3	1	1	2	1	3	1	2	3	2	1	1	1	0	0	2	3	7	7	7	7	7	7	7	7	7	7	5	6	6	4	4	6	6	6	6	6	6	6	6	6	3	6	6	6	2	5	2	5	5
3	1	2	2	1	4	2	2	3	4	1	1	1	0	0	2	2	6	6	6	6	6	6	6	6	6	6	3	3	4	3	3	6	6	6	6	6	6	6	6	6	6	6	6	6	6	6	5	5	5
3	1	2	2	1	2	3	4	4	1	1	1	1	1	0	2	1	6	6	6	6	6	6	6	2	4	4	7	7	7	7	6	5	5	5	5	5	5	5	5	5	5	5	5	5	5	5	5	5	5
3	1	2	2	1	2	2	3	4	2	1	1	1	1	1	2	2	3	3	3	3	3	3	2	1	2	2	2	1	2	2	4	2	1	2	1	2	1	1	2	2	1	1	2	2	1	1	2	1	1
3	1	2	2	1	3	3	2	2	2	0	0	0	0	1	2	1	6	6	6	6	6	1	1	1	1	1	2	3	2	1	2	4	4	4	4	4	4	4	4	4	4	4	4	4	4	4	4	4	4
3	1	2	2	1	3	2	2	1	4	1	1	0	0	0	2	1	4	4	4	4	4	5	5	5	5	5	4	4	4	4	3	5	5	5	5	5	5	5	5	5	5	5	5	5	5	5	5	5	5
3	1	1	2	1	3	1	1	2	2	1	1	0	0	0	1	1	3	3	3	2	3	3	3	3	4	4	5	5	4	5	6	4	4	4	3	4	4	4	4	4	4	4	3	3	4	4	3	3	4
3	1	2	2	1	2	3	5	3	2	1	1	1	1	1	2	1	6	6	6	7	7	6	6	6	6	6	4	1	1	1	1	2	1	4	4	4	4	4	4	4	4	7	7	7	7	7	5	5	5
3	1	2	2	1	2	3	4	3	1	1	1	1	1	1	2	2	5	5	5	5	7	7	6	6	6	6	4	4	4	4	4	5	5	5	5	5	5	5	5	5	5	5	5	5	5	5	5	5	5
3	1	2	2	1	3	3	4	4	1	0	1	1	0	1	2	1	7	6	7	7	7	5	5	3	5	6	4	4	4	4	4	6	6	6	4	6	5	5	5	5	5	4	4	4	4	4	4	4	4
3	1	2	2	1	3	2	2	1	2	1	1	1	1	1	1	2	7	7	7	7	7	6	6	6	6	6	4	4	4	4	4	5	5	5	5	5	5	5	5	5	5	6	6	6	6	6	6	6	6
4	2	2	2	1	3	3	2	2	1	0	0	1	0	0	2	1	6	6	6	6	6	4	4	4	4	1	5	5	5	5	5	5	5	5	5	5	5	5	5	5	5	5	5	5	5	5	5	5	5
4	2	2	2	1	2	1	2	2	1	1	0	1	1	0	2	5	7	4	5	7	7	7	5	7	7	7	5	6	6	6	6	6	6	6	6	5	5	6	6	5	6	6	7	7	7	7	7	6	6
4	2	2	2	1	3	2	2	2	1	0	0	1	0	0	2	1	6	6	6	6	6	5	4	3	5	6	6	2	4	5	4	5	4	5	5	5	5	5	5	5	5	5	3	3	4	3	4	5	5
4	2	2	2	1	4	2	2	1	2	0	0	1	0	0	2	1	7	7	7	7	7	7	7	7	7	7	6	6	6	6	6	6	6	6	6	6	6	6	6	6	6	4	4	4	4	4	4	4	4
4	2	2	2	1	3	2	2	2	1	1	1	1	1	1	2	1	5	5	6	6	5	5	5	5	5	5	5	5	5	5	5	5	5	5	5	5	5	5	5	5	5	5	5	5	5	5	5	5	5
4	2	2	2	1	3	1	3	5	3	0	0	1	0	0	2	2	6	6	6	6	6	7	7	7	7	7	4	5	5	5	5	5	5	5	5	5	5	5	5	5	5	5	5	5	5	5	5	5	5
4	2	2	2	1	2	3	5	1	1	1	0	1	0	0	2	1	5	5	5	5	5	4	4	4	4	4	5	5	5	5	5	4	4	4	4	4	4	4	4	4	5	4	4	5	5	4	5	4	4
4	2	2	2	1	4	2	3	3	2	0	0	1	0	0	2	1	7	7	7	7	7	6	6	6	6	6	6	6	6	6	6	6	6	6	6	6	6	6	6	6	6	6	6	6	6	6	6	6	6
4	2	1	2	1	2	2	2	3	2	0	0	1	1	0	2	2	5	5	5	5	5	6	6	6	6	6	6	6	6	6	6	6	6	6	6	6	6	6	6	6	6	6	6	6	6	6	6	6	6
4	2	1	2	1	2	3	2	2	1	1	1	0	0	0	1	1	6	6	6	6	6	6	6	6	6	6	4	6	6	6	6	6	6	6	6	6	6	6	6	6	6	6	6	6	6	6	6	6	6
4	2	2	2	1	3	1	2	3	2	1	1	0	0	0	2	1	5	4	7	6	7	4	3	1	4	4	5	5	4	5	5	4	7	4	5	7	6	6	4	4	4	7	1	4	4	4	7	7	7
4	2	2	2	1	3	2	1	1	4	1	0	1	0	0	1	1	5	4	6	6	4	6	6	5	7	7	7	7	7	7	7	7	6	6	6	7	7	7	7	7	7	7	7	7	7	7	7	7	6
4	2	2	2	1	3	1	2	2	2	0	1	0	1	0	2	1	4	3	5	3	4	6	6	6	7	5	5	6	5	6	5	5	5	5	5	5	5	5	5	5	5	5	5	5	5	5	5	5	5
4	2	2	2	1	2	3	2	2	2	1	0	0	0	0	2	1	4	3	5	3	4	1	2	1	1	1	7	7	7	7	7	7	7	7	7	7	7	7	7	7	7	7	7	7	7	7	7	7	7
4	2	2	2	1	1	2	1	1	3	0	0	1	0	0	2	2	2	2	2	2	1	6	6	6	6	6	6	6	6	6	6	6	6	6	6	6	6	6	6	6	6	5	6	6	5	5	6	6	5
4	2	2	2	1	2	3	2	2	2	0	0	1	0	0	2	2	7	7	7	7	7	3	5	3	6	5	7	7	7	7	7	7	7	7	6	7	7	7	7	7	7	7	7	6	7	6	6	7	7
4	2	2	2	1	2	3	3	1	1	1	1	0	0	0	2	2	7	6	7	6	7	6	5	5	6	6	6	7	5	6	6	7	6	7	7	7	7	6	6	7	7	6	5	6	6	7	7	7	7
4	2	2	2	1	4	2	1	3	1	0	0	1	0	0	2	1	7	7	7	7	7	1	5	6	7	7	4	7	7	7	7	7	7	7	7	7	4	4	4	4	7	7	7	7	7	7	7	7	7
4	2	2	2	1	3	3	4	2	2	1	0	0	0	0	2	1	4	6	6	6	6	3	3	3	6	4	5	5	5	5	5	5	5	5	7	7	5	5	5	6	7	5	5	5	5	5	5	5	5
4	2	2	2	1	3	2	1	2	2	1	0	1	0	0	2	2	5	6	6	6	6	5	5	6	5	6	5	5	5	6	5	5	6	5	6	5	6	5	6	5	6	6	6	5	6	5	6	6	6
4	2	2	2	1	1	2	2	2	1	1	0	0	0	0	2	1	4	4	4	4	4	4	4	4	4	4	4	4	4	4	4	4	4	4	4	4	4	4	4	4	4	4	4	4	4	4	4	4	4
4	2	1	1	1	1	1	1	1	3	1	0	0	0	0	1	3	1	2	2	1	1	2	3	2	2	2	2	2	2	2	2	2	2	2	2	2	2	2	2	2	2	2	2	2	2	2	3	3	3
4	2	1	1	1	4	1	4	2	1	1	0	0	0	1	1	2	5	6	5	4	5	3	3	3	2	3	4	4	4	5	4	2	2	3	2	2	3	4	3	2	2	5	4	6	5	6	2	2	3
4	2	2	1	1	4	1	4	4	2	1	0	0	0	0	1	5	1	1	1	1	1	2	1	2	3	2	1	1	1	1	2	2	2	4	1	2	1	1	2	1	1	6	4	6	6	6	7	6	7
4	2	2	1	1	4	1	4	2	2	1	0	1	0	0	1	2	6	5	5	7	5	7	7	7	7	7	6	6	5	7	5	6	7	6	6	6	4	4	5	4	4	3	3	3	3	3	6	6	6
4	2	1	1	1	2	1	2	3	1	1	0	0	0	0	2	1	5	5	5	4	4	3	3	2	3	3	6	7	6	7	4	2	3	2	1	2	6	5	6	6	6	6	6	6	6	6	6	7	6
4	2	1	1	1	2	1	4	2	2	1	0	0	0	0	2	1	5	4	5	5	5	2	4	1	1	2	2	2	2	2	3	5	6	5	4	5	5	6	5	5	4	2	2	1	3	2	3	2	3
4	2	2	1	1	3	1	3	2	2	1	0	0	0	0	2	1	7	6	7	7	7	6	7	5	5	7	6	7	5	6	7	2	1	2	3	2	6	7	6	5	4	6	5	6	6	7	7	7	6
4	2	2	1	1	2	1	5	4	1	1	0	0	0	0	1	1	3	4	3	2	3	5	4	6	4	4	2	1	1	3	2	2	1	2	3	3	2	1	2	1	2	6	6	6	5	6	3	4	2
4	2	2	1	1	3	1	5	3	1	1	0	0	0	0	1	3	5	5	6	4	5	7	6	6	7	7	2	2	2	1	3	5	5	4	6	4	4	4	4	3	4	5	5	5	6	4	5	6	5
4	2	2	1	1	4	1	2	4	1	1	0	0	0	0	1	3	5	6	5	5	5	6	6	6	6	6	5	6	5	4	6	5	6	5	6	4	3	3	3	2	4	7	6	7	7	6	2	4	2
4	2	1	1	1	1	1	4	3	2	1	0	0	1	0	1	3	5	6	4	5	5	6	6	7	5	7	6	7	5	6	5	4	4	4	3	4	5	4	4	6	5	3	3	3	3	4	6	7	5
4	2	2	1	1	3	1	2	2	2	1	0	0	0	0	2	1	5	4	4	5	5	3	3	2	3	4	6	5	6	6	6	6	5	7	7	5	5	4	5	5	5	6	6	7	7	5	2	3	2
4	2	2	1	1	4	1	4	3	1	1	0	0	0	0	2	1	6	6	6	7	5	7	6	7	7	7	6	6	4	7	5	4	4	3	3	5	2	1	3	1	2	2	2	2	3	3	2	4	2
4	2	1	1	1	3	1	4	2	1	0	0	0	0	1	2	1	6	6	5	7	6	7	7	7	7	7	5	5	5	5	6	1	2	2	1	1	5	4	5	6	5	7	7	7	7	7	5	6	5
4	2	1	1	1	2	2	3	2	1	1	0	0	0	0	1	2	6	5	6	6	6	4	3	5	4	5	3	3	4	3	3	3	3	2	4	4	1	2	1	1	1	7	7	7	7	6	2	3	2
4	2	1	1	1	2	1	3	3	2	1	0	0	0	0	1	1	6	6	6	4	6	4	4	3	5	4	5	5	5	5	5	2	3	1	4	2	1	1	1	1	2	6	6	5	6	6	5	4	4
4	2	1	1	1	2	1	3	3	2	1	0	0	0	0	1	2	7	7	7	6	6	1	1	2	1	1	2	2	1	2	1	3	3	2	3	3	6	6	6	7	6	3	3	4	3	2	2	3	1
4	2	2	1	1	3	1	5	2	1	0	0	1	0	1	2	1	5	5	5	5	4	2	4	1	4	1	3	4	2	3	3	2	1	2	4	1	5	5	5	6	5	2	2	2	2	1	7	7	6
4	2	2	1	1	3	1	2	3	2	0	0	0	0	1	2	1	2	1	1	2	3	2	2	2	1	2	3	3	4	3	3	4	4	4	3	5	5	6	4	5	4	1	1	1	1	1	2	1	3
4	2	1	1	1	1	1	4	4	1	1	0	1	0	0	1	1	5	4	6	4	4	2	3	3	2	1	3	3	4	3	3	1	1	2	1	2	4	4	4	4	4	4	5	4	4	4	1	1	1
4	2	1	1	1	2	1	3	3	1	1	0	0	0	0	2	1	5	4	6	5	5	4	5	4	3	3	6	7	5	6	6	4	5	3	5	4	1	2	1	1	2	3	3	3	3	3	3	3	2
4	2	1	1	1	2	1	2	2	2	1	0	0	0	0	1	3	5	4	5	5	6	5	4	6	6	5	1	2	2	1	1	1	2	1	1	2	2	2	2	2	2	1	2	2	1	1	1	1	1
4	2	2	1	1	3	1	3	4	1	1	0	0	0	0	2	1	5	4	5	6	5	7	7	7	7	6	5	5	6	4	5	3	2	3	3	2	5	6	4	6	5	4	4	5	3	3	4	3	5
4	2	1	1	1	2	2	5	2	1	1	0	0	1	0	2	1	4	4	4	5	4	2	2	1	3	2	7	7	7	7	6	3	4	4	2	3	7	7	7	7	7	4	5	4	5	3	6	6	7
4	2	2	1	1	2	1	2	3	1	1	0	0	0	0	2	1	5	5	5	5	5	3	4	2	2	3	6	6	6	6	6	3	3	2	3	4	2	2	1	1	4	1	1	2	1	2	3	3	3
5	2	2	1	1	3	1	2	3	2	0	0	0	0	1	1	1	7	7	7	7	6	6	7	6	6	6	5	4	5	4	6	3	4	2	2	4	5	5	4	6	5	5	6	4	5	6	5	5	4
5	2	1	1	1	3	1	3	2	1	1	0	0	0	0	1	2	7	7	7	6	7	3	2	4	3	4	4	4	5	3	5	4	3	4	4	5	2	2	2	2	3	3	4	3	2	3	6	6	6
5	2	2	1	1	2	1	5	3	2	1	0	0	0	0	1	2	7	7	7	7	7	1	1	1	1	2	1	2	1	2	1	2	2	2	2	4	4	3	5	5	4	4	5	3	5	3	4	4	4
5	2	2	2	1	3	1	2	4	3	0	0	0	0	1	2	1	5	5	7	7	5	2	2	3	2	3	5	6	6	5	5	7	7	5	4	7	5	5	4	5	5	5	4	4	4	4	7	7	7
5	2	1	2	1	1	1	2	2	5	1	1	1	0	0	2	1	3	2	3	4	4	5	6	7	6	5	5	6	7	6	5	5	7	5	6	5	5	6	7	6	5	5	6	7	6	5	5	6	7
5	2	1	2	1	1	1	2	3	1	1	0	0	0	0	2	1	4	4	4	4	3	7	7	7	7	7	4	4	4	4	4	4	4	4	4	4	4	4	4	4	4	4	4	4	4	4	4	4	4
5	2	1	2	1	1	2	2	2	5	0	0	1	0	0	2	1	4	4	4	4	4	2	2	1	1	3	2	4	4	3	3	7	7	6	7	6	5	5	5	4	5	6	6	6	6	6	6	5	6
5	2	1	2	1	4	1	3	4	1	1	0	0	0	0	2	1	7	7	6	5	6	5	5	3	5	3	4	6	6	6	6	6	7	6	7	6	7	7	6	6	6	6	5	4	4	3	3	5	5
5	2	2	2	1	3	1	4	3	2	1	0	1	0	0	1	2	7	7	7	6	7	6	7	6	6	5	6	5	6	4	6	5	5	6	4	6	7	7	7	7	7	6	6	6	6	5	2	2	2
5	2	1	2	1	3	3	4	6	1	1	0	0	0	0	2	1	4	5	4	5	3	4	5	3	4	4	5	5	6	6	4	3	3	2	3	4	4	4	3	5	3	4	4	4	4	3	4	3	5
5	2	1	2	1	4	1	4	5	2	1	0	0	0	0	1	1	4	4	5	3	4	4	5	4	5	3	5	1	5	5	5	4	5	4	4	5	4	5	5	3	3	1	1	1	2	1	3	3	4
5	2	2	2	1	3	2	2	3	3	0	0	1	1	0	1	4	1	1	2	1	1	7	6	6	6	7	6	5	5	6	6	6	6	6	6	6	7	7	7	7	7	7	6	6	6	6	6	6	6
5	2	2	2	1	3	2	2	2	1	1	0	0	0	0	2	1	4	4	3	5	4	4	4	2	4	4	5	4	4	4	4	5	5	5	5	5	5	5	5	5	5	1	1	1	1	4	4	4	4
5	2	2	2	1	2	1	2	6	2	0	0	1	1	0	2	1	2	3	4	2	2	6	6	6	6	6	6	6	6	6	6	6	6	6	7	7	7	7	7	7	7	6	6	4	5	5	7	7	7
5	2	1	2	1	3	2	1	3	3	1	0	1	0	0	2	1	2	2	2	2	2	4	4	4	4	5	5	4	4	4	4	5	6	2	4	7	4	4	4	4	4	1	1	1	3	4	5	4	4
5	2	2	2	1	2	2	5	6	2	0	0	1	0	0	2	1	4	5	4	4	3	7	7	7	7	6	6	6	6	6	6	6	6	6	6	6	6	6	6	6	6	6	6	6	6	6	6	6	6
5	2	2	2	1	2	1	2	6	1	1	0	0	0	0	2	1	6	6	6	6	6	6	6	6	6	6	5	6	5	5	5	5	5	5	5	5	5	5	5	5	5	6	6	6	6	6	6	6	6
5	2	1	2	1	3	3	3	5	1	0	0	0	0	1	2	1	4	4	5	3	4	6	7	6	5	6	6	6	7	5	7	3	3	3	3	3	7	7	7	6	6	1	1	1	1	2	1	1	1
5	2	2	2	1	2	1	2	3	1	1	0	0	0	0	1	2	5	5	4	6	4	5	5	4	5	5	4	4	3	3	4	5	5	5	5	5	3	4	3	2	3	6	5	6	7	7	6	5	7
5	2	1	4	2	3	1	2	3	2	1	0	0	0	0	2	1	3	3	4	2	4	5	4	4	6	6	3	3	3	3	3	1	1	1	1	2	2	2	2	2	1	3	2	2	4	3	6	7	7
5	2	2	4	2	3	1	5	3	2	1	1	0	0	0	1	2	2	2	1	2	2	3	3	3	3	3	6	5	5	7	6	6	5	7	7	5	6	6	7	5	5	6	5	7	5	6	7	6	7
5	2	1	4	2	4	3	4	5	1	0	0	0	0	1	2	1	5	4	6	5	5	5	5	4	4	6	4	5	3	4	5	5	5	5	5	5	3	3	3	4	3	3	3	4	2	2	4	4	3
5	2	1	4	2	2	1	2	3	1	1	0	0	0	0	2	1	3	3	3	3	2	4	4	4	5	4	6	5	6	5	7	2	2	1	3	3	4	3	5	3	4	4	5	3	4	4	7	7	7
5	2	1	4	2	2	1	3	6	1	1	0	0	0	0	2	1	4	4	4	5	3	5	4	6	5	6	4	4	5	4	3	4	3	4	4	4	2	4	3	2	1	1	1	1	1	1	3	3	3
5	2	1	3	2	1	1	3	4	2	0	0	1	0	0	2	1	5	5	4	5	5	3	3	3	5	5	7	7	7	7	7	7	7	7	7	7	7	7	7	7	7	7	7	6	6	6	6	6	6
5	2	2	3	2	2	2	2	3	2	0	0	1	0	0	2	1	5	5	5	5	5	5	5	5	5	5	4	3	3	5	3	3	4	3	3	5	5	5	5	4	5	6	3	4	6	6	4	4	4
5	2	1	3	2	3	3	2	5	4	0	0	1	0	0	2	1	5	6	6	6	4	4	4	4	4	4	7	7	7	7	7	7	7	7	7	7	7	7	7	7	7	4	4	4	4	4	4	4	4
5	2	2	3	2	3	2	2	5	5	1	0	0	0	0	2	1	4	4	3	4	5	6	6	6	6	6	6	6	6	6	6	6	6	6	6	6	6	6	5	6	6	6	5	6	5	6	6	6	6
5	2	2	3	2	3	1	2	6	1	1	1	1	1	1	2	1	2	1	2	3	4	7	7	2	4	4	7	7	7	7	7	7	7	7	6	7	6	6	6	6	6	6	6	6	6	6	6	6	6
5	2	2	3	2	2	2	2	2	1	0	0	0	1	0	2	1	2	3	2	1	2	5	5	5	5	5	5	5	5	5	5	5	5	5	5	5	5	5	6	5	6	5	6	5	6	5	6	5	5
5	2	2	3	2	3	3	2	2	5	1	0	0	0	0	1	2	5	6	4	5	4	6	6	6	6	6	6	6	6	6	6	6	6	6	6	6	6	6	6	6	6	6	6	6	6	6	6	6	6
5	2	2	3	2	2	1	1	6	2	1	0	0	0	0	2	1	1	1	1	1	1	7	3	5	5	5	5	4	6	4	5	6	5	4	6	6	4	5	5	5	4	4	4	4	4	4	4	4	4
5	2	2	3	2	4	1	1	1	1	1	0	1	0	0	2	1	4	4	4	4	4	6	6	5	5	5	5	4	4	4	4	4	4	4	4	4	4	4	4	4	4	4	4	4	4	4	4	4	4
2	1	2	3	2	4	1	3	6	2	1	0	1	0	0	2	1	5	6	5	4	5	5	6	4	4	4	4	5	5	5	4	5	6	4	4	6	5	6	5	5	7	7	6	6	7	6	5	4	6
2	1	2	3	2	3	3	2	2	1	0	0	1	0	0	2	1	6	6	7	6	6	5	6	5	6	6	5	6	6	6	6	5	6	5	6	6	5	5	5	5	6	5	5	5	5	5	5	5	5
4	2	1	3	2	3	1	1	6	1	1	0	0	0	0	2	1	1	1	2	1	2	5	5	5	5	5	5	5	5	5	5	5	5	5	5	5	4	5	4	5	5	4	4	4	4	4	4	4	4
4	2	2	3	2	3	3	5	2	1	1	0	0	0	0	2	1	5	4	6	6	5	6	6	4	4	4	3	4	4	1	1	7	7	7	7	7	4	4	4	4	4	4	4	4	4	4	4	4	4
4	2	1	3	2	2	2	1	2	1	1	0	0	0	0	2	1	7	7	7	7	7	3	3	3	3	3	4	4	4	4	4	7	7	7	7	7	7	7	7	7	7	7	7	7	7	7	6	6	6
4	2	2	3	2	4	3	2	2	2	0	1	1	0	0	1	1	4	4	4	4	4	4	3	5	5	5	3	4	3	4	3	3	4	3	4	4	3	3	3	3	3	5	5	4	4	4	4	4	4
4	2	2	3	2	2	1	2	3	1	1	0	0	0	0	2	1	7	7	7	7	7	4	4	5	5	4	7	7	7	7	7	7	7	7	7	7	7	7	7	7	7	1	1	1	1	1	4	4	4
4	2	2	3	2	3	2	2	1	1	1	0	0	0	0	2	1	1	1	1	1	1	4	3	5	5	4	3	3	3	3	3	3	3	3	3	3	3	3	3	3	3	3	3	3	3	3	3	3	3
4	2	1	3	2	2	3	2	2	1	1	1	0	0	0	1	5	6	4	1	7	7	4	3	4	3	4	2	7	6	6	6	3	7	6	3	3	6	5	5	3	5	7	7	7	7	7	6	6	6
4	2	2	3	2	2	2	2	2	1	1	1	0	0	1	2	3	7	7	7	7	7	4	4	4	5	3	7	5	7	7	7	7	7	7	7	7	7	7	7	7	7	7	7	7	7	7	7	7	7
4	2	1	3	2	4	2	2	2	1	1	1	1	1	1	2	1	4	5	4	5	5	4	3	5	3	4	5	5	6	6	4	5	5	4	5	5	5	5	5	6	4	4	4	5	6	4	6	5	5
4	2	2	3	2	3	2	2	3	1	1	1	0	0	0	2	1	6	5	6	6	4	2	1	3	2	2	4	4	4	4	4	4	4	4	4	4	4	4	4	4	4	4	4	4	4	4	4	4	4
4	2	1	3	2	2	3	2	3	5	0	0	0	1	0	2	2	7	7	7	1	7	4	5	4	5	3	3	5	5	3	3	4	4	4	4	4	4	4	4	4	4	4	4	4	4	4	4	4	4
4	2	1	3	2	3	2	2	2	1	0	0	0	0	1	1	1	2	2	2	2	2	3	3	3	3	3	2	2	2	2	2	2	2	2	2	2	2	2	2	2	2	2	2	2	2	2	2	2	2
4	2	2	3	2	4	1	2	2	1	1	0	0	0	0	2	4	2	2	4	4	4	3	2	4	2	3	4	4	4	4	4	4	4	4	4	4	4	4	4	4	4	4	4	4	4	4	4	4	4
4	2	2	3	2	2	2	2	1	2	0	0	1	0	0	2	2	5	5	5	5	5	4	4	5	4	3	5	5	5	5	5	5	5	5	5	5	5	5	5	5	5	5	6	5	5	5	5	5	5
4	2	2	3	2	3	2	2	2	1	1	1	1	1	0	2	1	2	2	4	2	2	6	6	6	5	7	4	4	4	4	4	4	4	4	4	4	3	3	4	4	4	2	3	4	2	3	3	3	4
4	2	2	3	2	3	3	2	2	2	1	1	1	1	1	2	1	6	7	5	7	6	5	3	3	5	5	5	5	5	5	5	5	5	5	5	6	6	6	5	5	5	3	3	5	5	5	6	6	6
4	2	2	3	2	2	3	1	2	4	0	0	1	0	0	2	1	6	7	6	7	7	6	6	6	6	6	3	3	3	4	3	6	6	6	6	6	6	6	6	6	6	6	6	6	6	6	6	6	6
4	2	2	3	2	2	3	2	3	4	0	0	0	0	1	2	1	7	7	7	7	7	5	5	5	5	5	4	5	4	4	4	6	6	6	6	6	6	6	6	6	6	5	5	5	5	5	5	5	5
4	2	2	3	2	3	2	2	3	1	0	0	1	0	0	1	1	7	7	7	7	7	7	1	1	1	1	5	5	5	5	5	4	4	4	4	4	4	4	4	4	4	4	4	4	4	4	4	4	4
4	2	1	3	2	3	2	4	2	2	1	1	0	0	0	2	1	7	7	7	7	7	6	6	7	7	7	4	3	3	5	3	7	7	7	7	7	7	7	7	7	7	7	7	7	7	7	7	7	7
4	2	2	3	2	2	2	2	2	1	1	0	0	0	0	2	1	7	7	7	7	7	6	6	6	6	6	5	6	5	5	5	6	6	6	6	6	5	5	5	5	5	4	4	4	4	4	5	5	5
4	2	2	3	2	3	2	2	2	1	1	0	0	0	0	2	1	4	6	6	7	7	3	4	4	4	4	4	4	4	4	4	5	5	4	5	6	4	4	5	5	5	5	4	4	5	6	4	4	5
4	2	2	3	2	1	3	2	2	1	1	1	0	0	0	2	1	7	7	7	7	7	4	4	4	4	4	4	4	4	4	4	5	5	5	5	5	4	4	4	4	4	4	4	4	4	4	4	4	4
4	2	2	3	2	2	2	2	1	1	1	0	0	0	0	2	2	4	3	3	6	5	6	6	5	3	3	5	5	4	4	3	5	5	6	7	2	6	4	2	2	4	5	5	3	6	5	5	3	2
4	2	1	3	2	2	2	2	1	1	0	0	0	0	1	2	1	1	1	1	1	1	4	4	4	4	4	4	4	4	4	4	4	4	4	4	4	4	4	4	4	4	4	4	4	4	4	4	4	4
4	2	1	3	2	2	2	2	3	2	0	0	1	0	0	2	1	7	7	7	6	6	6	6	6	6	6	6	6	6	6	6	6	6	6	6	6	6	6	6	6	6	6	6	6	6	6	6	6	6
4	2	1	3	2	4	3	2	2	1	0	1	0	0	0	2	1	7	7	7	7	7	7	4	4	7	7	4	4	5	5	4	7	5	4	5	7	5	5	5	5	5	4	4	4	4	4	5	5	5
4	2	2	3	2	1	3	2	6	1	0	0	0	1	0	2	1	1	2	2	1	2	2	2	2	2	2	2	1	2	2	1	2	2	2	1	2	1	2	1	2	1	1	2	2	2	2	2	2	2
4	2	2	3	2	4	2	2	2	5	1	1	1	0	1	1	5	7	7	6	7	7	6	5	5	4	6	5	6	5	6	5	5	5	6	6	7	6	6	6	6	5	7	6	6	6	7	6	6	7
3	1	1	3	2	4	3	1	4	1	1	0	0	0	0	2	1	6	6	6	6	6	6	6	6	6	6	6	6	6	6	6	6	6	6	6	6	6	6	6	6	6	4	4	4	4	4	4	4	4
3	1	2	3	2	2	2	2	2	2	0	0	1	0	0	2	1	5	6	3	6	6	5	5	3	3	3	3	3	5	5	5	5	5	3	5	5	7	6	5	6	5	5	4	6	3	3	4	4	4
3	1	1	3	2	2	2	3	2	1	1	1	1	0	0	2	1	5	7	7	5	6	5	4	4	5	6	5	6	5	5	6	5	5	6	6	6	5	5	5	5	6	5	4	4	5	5	5	5	6
3	1	2	3	2	2	1	3	3	1	1	0	0	0	0	2	1	7	7	7	7	6	5	5	5	5	4	5	5	4	5	6	6	6	5	6	7	6	6	4	4	7	4	5	4	3	4	3	3	3
3	1	2	3	2	2	1	2	3	1	1	0	0	0	0	2	1	6	5	6	7	5	6	7	6	4	5	3	3	3	3	3	6	6	6	7	6	6	7	6	5	6	5	4	6	5	6	6	7	7
3	1	2	3	2	2	1	2	3	1	1	0	0	0	0	2	1	6	6	6	6	6	5	5	5	5	5	4	4	4	5	5	6	6	6	6	6	5	6	4	5	5	4	5	3	4	4	7	7	7
3	1	2	3	2	3	1	4	5	1	0	0	0	0	1	2	1	7	7	6	7	7	7	7	7	7	7	7	6	6	7	7	5	4	6	5	5	1	1	1	1	1	3	4	4	3	3	3	2	2
3	1	2	3	2	2	1	2	3	1	1	0	0	0	0	2	1	1	1	2	1	1	5	5	5	4	5	1	1	2	1	2	6	5	5	7	6	7	7	7	7	7	1	1	1	2	1	3	2	3
3	1	1	3	2	2	1	2	3	1	1	0	0	0	0	2	1	1	1	1	1	1	3	2	3	3	4	1	1	1	1	2	7	7	7	6	7	1	1	1	1	1	3	3	2	4	3	3	3	3
3	1	1	3	2	2	1	2	4	1	1	0	0	0	0	2	1	2	2	2	3	2	6	6	7	5	6	6	7	6	6	6	6	5	6	5	6	6	6	6	7	5	6	6	5	7	6	4	4	4
3	1	2	3	2	2	1	3	4	1	1	0	0	0	0	2	1	3	3	4	3	3	6	6	6	5	7	6	4	6	7	7	5	5	5	4	6	3	3	2	2	4	3	3	4	3	4	7	7	7
3	1	1	3	2	1	3	2	3	1	0	0	0	0	1	2	1	7	7	7	7	6	2	2	2	1	2	7	6	7	7	7	1	2	1	1	1	6	6	6	6	6	5	4	5	5	5	6	5	7
3	1	1	3	2	2	1	2	3	1	1	0	0	0	0	2	1	6	7	6	6	5	1	1	1	2	2	6	6	6	7	6	7	6	6	7	7	4	3	4	4	3	5	5	5	5	5	6	5	7
3	1	2	3	2	2	1	2	4	1	1	0	0	0	0	2	1	2	2	1	3	1	4	4	5	4	4	7	7	6	7	7	6	6	6	7	5	4	3	4	4	4	4	4	4	4	5	5	5	6
3	1	2	3	2	3	1	2	5	2	1	0	1	0	0	2	1	6	5	5	7	5	1	1	1	2	1	6	4	7	5	6	6	5	5	6	7	6	6	5	5	7	6	6	5	6	6	4	5	4
3	1	2	3	2	2	1	2	4	1	1	0	0	0	0	2	1	5	4	4	5	6	5	6	5	5	6	7	7	7	7	6	4	4	3	4	3	5	5	5	6	4	5	5	5	5	6	5	5	5
3	1	1	3	2	2	1	2	4	1	1	0	0	0	0	2	1	6	5	6	4	6	2	2	2	2	2	5	4	4	4	6	7	7	7	7	6	7	7	7	6	6	3	3	2	3	3	7	7	7
3	1	1	3	2	2	1	2	3	1	1	0	0	0	0	2	1	4	4	3	3	4	5	4	5	5	5	4	4	4	4	4	2	1	1	1	3	6	6	6	6	6	4	4	4	5	4	2	1	2
3	1	1	3	2	2	1	2	4	1	1	0	0	0	0	2	1	6	5	6	4	6	2	2	2	2	2	5	4	4	4	6	7	7	7	7	6	7	7	7	6	6	3	3	2	3	3	7	7	7
3	1	1	3	2	2	1	2	4	1	0	0	0	0	1	2	1	6	6	6	5	7	2	2	1	3	2	6	7	5	5	5	6	7	6	6	6	3	3	3	4	3	6	6	6	7	6	1	2	1
3	1	1	3	2	2	1	2	3	1	1	0	0	0	0	2	1	6	6	6	6	6	6	7	4	7	6	7	6	7	7	7	7	7	6	7	7	6	5	6	6	7	6	7	4	7	5	7	7	7
2	1	1	3	2	2	1	2	3	1	1	0	0	0	0	2	1	3	3	2	4	4	5	5	5	5	5	6	5	6	4	7	4	4	4	4	4	6	6	5	7	7	7	6	7	7	7	6	5	7
2	1	1	3	2	2	1	2	3	1	1	0	0	0	0	2	1	1	1	2	1	1	6	6	5	6	7	7	7	6	7	7	3	3	3	3	2	3	2	4	3	4	4	5	4	3	4	2	3	2
2	1	2	3	2	1	3	3	3	2	1	0	0	0	0	2	1	7	7	6	7	7	5	4	5	6	5	7	7	7	7	7	5	5	6	5	5	5	5	6	5	5	4	4	4	3	5	4	3	5
2	1	1	3	2	2	1	2	4	1	1	0	0	0	0	2	1	3	2	3	3	4	3	2	2	3	4	7	7	7	7	6	4	4	3	4	4	7	7	7	6	7	7	7	7	6	7	7	6	7
2	1	1	3	2	2	1	2	3	1	1	0	1	0	0	2	1	6	6	6	6	6	5	5	5	4	6	4	4	4	4	4	5	5	6	5	4	3	3	2	4	4	7	6	7	6	7	4	4	4
2	1	2	3	2	3	1	2	6	2	0	0	1	0	1	2	1	2	2	2	2	1	3	4	2	4	3	1	2	1	1	1	3	3	4	2	3	7	6	7	7	7	2	2	3	2	4	3	2	2
2	1	1	3	2	2	1	4	3	2	1	0	1	0	0	2	1	2	2	2	2	3	5	5	5	5	5	3	3	2	3	3	3	4	3	2	3	3	4	4	3	3	6	6	7	4	5	3	3	4
2	1	1	3	2	1	3	5	6	2	1	0	0	0	0	1	4	3	3	2	3	3	3	4	3	3	2	6	7	6	5	6	4	4	5	4	4	2	3	2	1	3	5	6	5	5	4	3	3	3
2	1	2	3	2	2	1	2	3	1	1	0	0	0	0	2	1	5	6	5	4	6	4	4	5	4	4	7	7	7	7	7	4	3	4	5	3	1	1	1	2	1	1	2	1	1	2	4	4	4
2	1	2	3	2	3	1	3	3	2	1	0	0	0	0	1	3	5	5	5	5	4	3	2	4	4	2	5	5	5	5	5	3	4	3	3	3	4	4	4	4	4	5	4	6	4	5	7	7	7
2	1	1	3	2	3	1	3	4	1	1	0	0	1	0	2	1	3	3	3	4	3	4	5	3	3	4	4	5	4	4	4	4	3	4	5	4	3	3	3	3	3	3	2	2	2	4	4	5	4
2	1	2	3	2	4	1	3	5	1	1	0	0	0	0	2	1	4	4	4	4	4	4	5	4	3	3	4	5	4	3	3	4	4	3	5	5	2	3	2	1	2	7	7	7	7	6	4	5	5
2	1	1	3	2	3	1	3	4	1	1	0	0	1	0	2	1	3	3	3	4	3	4	5	3	3	4	5	5	5	5	5	4	3	4	5	4	3	3	3	3	3	3	2	2	2	4	4	5	4
2	1	2	3	2	2	1	2	3	1	1	0	0	0	0	2	1	3	2	3	3	3	1	1	2	1	2	6	6	6	6	6	6	7	6	7	4	4	4	4	4	4	7	7	6	7	6	6	6	7
2	1	1	3	2	3	1	3	6	1	1	1	0	0	0	2	1	7	7	7	7	7	3	3	3	3	3	5	5	5	5	6	3	4	3	2	3	2	2	2	2	3	5	6	5	4	5	5	6	4
2	1	2	3	2	3	1	2	4	1	1	0	0	0	0	2	1	5	6	6	5	6	5	6	6	5	6	5	5	4	5	6	3	3	3	2	2	5	4	5	6	6	2	2	2	3	2	5	5	5
2	1	1	3	2	3	1	2	4	1	1	0	0	0	0	2	1	7	7	7	7	7	4	4	4	4	4	3	3	3	2	3	2	2	3	1	2	5	5	5	5	5	1	1	1	1	1	4	3	5
2	1	1	3	2	3	1	2	3	1	1	0	0	0	0	2	1	4	4	4	3	4	5	5	5	5	5	4	4	5	4	4	1	2	1	1	1	4	4	5	4	5	4	3	5	4	4	4	3	5
2	1	2	3	2	2	1	2	3	1	1	0	0	0	0	2	1	6	6	6	7	6	2	5	4	3	5	4	3	5	4	4	2	2	2	3	2	1	1	1	1	1	4	5	3	4	4	1	1	1
2	1	2	3	2	2	1	2	4	1	1	1	0	0	0	2	1	3	6	6	6	5	5	5	5	4	5	5	6	6	5	4	4	4	4	5	3	1	2	1	2	1	5	5	6	5	5	5	4	4
2	1	1	3	2	2	1	3	5	1	1	0	0	0	0	2	1	7	6	5	6	7	3	3	4	3	2	1	2	1	1	1	2	2	2	3	1	2	1	3	2	3	2	3	1	2	1	1	1	1
2	1	1	3	2	2	1	2	4	1	1	0	0	0	0	2	1	7	7	7	7	7	2	2	2	2	2	6	6	5	6	6	5	5	4	4	6	5	4	5	6	4	2	2	3	2	1	7	7	6
2	1	1	3	2	1	3	5	3	1	1	0	0	0	0	1	1	7	7	7	7	7	5	5	5	6	5	2	1	1	3	2	1	1	2	1	1	6	6	6	5	6	2	1	4	1	1	1	2	1
2	1	1	2	1	4	3	2	3	5	1	1	0	0	0	2	1	1	1	1	1	1	4	5	3	3	4	5	5	7	7	7	7	7	7	7	7	7	7	7	7	7	7	7	7	7	7	7	7	7
2	1	2	2	1	1	3	4	2	3	1	0	0	0	0	2	1	7	7	7	7	7	5	5	6	6	5	7	7	7	7	7	6	6	6	6	6	6	6	6	6	6	6	6	6	6	6	6	6	6
2	1	1	2	1	2	1	2	2	2	0	0	1	0	0	2	1	6	2	5	4	2	4	4	4	4	5	5	3	6	5	4	5	4	4	4	4	4	4	4	4	4	4	4	4	4	4	4	4	4
2	1	2	2	1	3	2	5	3	2	1	0	1	0	0	2	1	7	7	7	7	7	4	4	4	4	4	6	6	6	7	5	7	7	7	7	7	7	7	7	7	7	7	7	7	7	7	7	7	7
2	1	1	2	1	2	3	1	2	4	0	0	1	0	0	2	1	7	7	6	7	7	7	7	7	4	4	4	4	5	4	3	7	7	1	3	7	7	7	5	7	6	6	7	6	7	6	6	6	6
2	1	2	2	1	3	1	2	3	2	1	0	1	0	0	2	2	7	7	7	6	6	6	6	6	4	6	4	4	3	4	5	6	6	6	6	6	6	6	6	6	6	6	2	2	6	6	6	6	6
2	1	1	2	1	2	3	3	3	3	0	0	1	0	0	2	5	6	6	6	6	6	6	5	6	6	5	5	5	6	4	4	5	5	4	5	4	4	5	6	5	4	4	5	5	4	4	4	5	6
2	1	2	2	1	4	3	2	2	3	1	0	0	0	0	2	1	7	6	6	6	6	2	2	3	6	6	3	2	3	4	2	6	6	6	6	6	6	6	6	6	6	6	6	6	6	6	6	6	6
2	1	1	2	1	1	3	2	2	5	0	0	0	1	0	1	2	6	7	7	7	7	7	7	3	5	6	6	6	6	7	5	6	5	6	5	6	7	7	7	6	7	5	7	7	7	7	7	5	5
2	1	1	2	1	2	3	2	2	1	0	1	0	0	0	2	2	6	6	6	6	6	4	4	4	4	4	4	4	4	4	4	4	4	4	4	4	4	4	4	4	4	4	4	4	4	4	4	4	4
2	1	2	2	1	3	3	2	2	4	0	0	1	0	0	2	1	5	5	4	4	4	4	4	4	3	4	5	3	5	6	6	5	4	4	4	4	5	5	6	6	6	7	5	5	6	6	6	5	5
2	1	2	2	1	4	2	1	2	2	0	0	1	0	0	2	1	7	7	7	7	7	2	2	1	7	7	5	1	5	1	1	7	7	7	7	7	7	7	7	7	7	5	6	1	6	6	6	6	4
2	1	2	2	1	3	2	2	2	2	0	0	1	0	0	2	1	4	4	4	4	4	5	5	4	4	4	4	6	5	4	4	5	4	5	4	5	5	4	5	4	5	5	4	5	5	4	5	4	5
2	1	2	2	1	3	2	2	1	3	0	0	0	1	0	2	1	7	5	5	7	7	7	7	7	5	5	5	6	5	5	5	7	7	7	7	7	7	7	7	7	7	7	5	4	6	6	6	6	6
2	1	2	2	1	3	3	2	4	1	1	0	0	0	0	2	2	4	4	3	3	5	6	6	6	6	6	6	6	6	6	6	6	6	6	7	6	6	6	6	6	6	6	6	6	6	6	6	6	6
2	1	2	2	1	2	2	1	1	2	1	0	1	0	1	2	1	3	2	3	4	2	3	3	2	4	4	4	5	6	4	3	6	6	4	6	7	6	6	6	6	4	6	4	4	4	4	6	6	6
2	1	2	2	1	3	1	2	3	2	0	0	0	0	1	1	2	2	2	2	2	2	6	6	4	6	6	4	4	5	4	6	7	7	7	7	7	7	7	7	7	7	7	7	7	7	7	7	7	7
2	1	2	2	1	2	2	2	3	1	0	0	1	0	0	2	1	4	3	4	4	4	4	3	4	5	4	7	7	7	7	7	7	7	7	6	7	7	7	7	7	7	7	7	7	7	7	7	7	7
2	1	1	2	1	3	3	3	3	1	1	0	1	0	0	2	1	5	5	6	6	5	5	6	4	6	6	6	6	6	6	6	6	6	6	6	6	6	6	6	6	6	6	6	6	5	6	6	6	5
2	1	2	2	1	2	2	1	1	1	1	0	0	0	0	2	1	2	1	2	2	3	4	4	4	4	4	6	6	6	6	6	6	6	6	6	6	6	6	6	6	6	6	6	6	6	5	6	6	6
2	1	2	2	1	2	1	3	4	1	1	0	1	0	0	2	1	6	5	6	6	6	6	4	3	4	4	3	3	5	2	3	7	7	3	2	5	6	6	6	6	3	3	3	3	3	3	5	5	5
2	1	2	2	1	1	3	1	2	2	0	0	1	0	0	2	1	7	7	7	7	7	4	4	4	4	4	4	4	4	4	4	7	7	7	7	7	6	6	6	6	6	6	6	6	6	6	6	6	6
2	1	2	2	1	4	3	2	3	3	1	1	1	1	1	1	2	6	6	6	6	5	5	5	5	5	5	6	6	6	6	6	6	6	6	6	6	6	6	6	6	6	6	6	6	6	6	6	6	6
2	1	2	2	1	3	2	2	2	1	1	1	1	1	1	1	1	7	5	5	7	5	6	6	6	6	3	5	5	5	5	5	5	5	5	5	5	5	5	5	5	5	5	5	5	5	5	5	5	5
2	1	1	2	1	2	3	4	2	4	0	1	1	0	0	2	1	2	2	2	2	2	2	2	2	2	2	2	2	2	2	2	2	2	2	2	2	4	4	4	4	4	5	5	5	5	5	5	5	5
2	1	2	2	1	3	3	3	1	2	0	0	1	0	0	2	1	7	5	3	5	5	4	4	4	4	4	4	4	4	4	4	4	4	4	4	4	4	4	4	4	4	4	4	4	4	4	4	4	4
2	1	2	2	1	2	2	2	2	1	1	1	1	1	1	2	1	7	7	7	7	7	7	7	4	4	4	4	4	4	4	4	4	4	4	4	4	4	4	4	4	4	4	4	4	7	4	4	4	4
2	1	1	2	1	2	2	2	2	4	1	0	0	0	0	2	2	6	1	1	1	1	1	1	1	1	1	6	5	5	5	5	5	5	5	5	5	5	5	5	5	6	4	5	4	5	5	5	4	5
2	1	1	2	1	1	3	4	1	1	0	1	0	0	0	1	4	6	6	5	5	5	5	5	5	5	5	5	5	5	5	5	5	5	5	5	5	4	4	4	4	4	4	4	4	4	4	4	4	4
2	1	1	2	1	4	2	1	1	1	0	1	1	0	0	2	3	6	6	2	7	2	4	4	4	4	6	4	4	4	6	4	4	4	4	4	4	4	4	4	4	4	4	4	4	4	4	4	4	4
2	1	2	2	1	3	3	5	2	5	1	1	1	1	1	2	5	7	7	7	7	7	7	7	1	7	7	7	7	4	4	4	7	7	7	7	7	7	7	7	7	7	5	5	5	5	5	5	5	5
2	1	2	2	1	3	2	1	2	2	1	1	1	1	1	1	2	7	7	7	7	7	7	7	7	7	7	7	7	7	7	7	7	7	7	7	7	4	4	4	4	4	4	4	4	4	4	7	7	7
2	1	2	2	1	2	1	2	4	1	1	1	0	0	0	2	1	7	7	7	7	7	7	7	7	7	7	7	7	6	7	7	7	7	7	7	7	7	7	7	7	7	7	7	7	7	7	6	6	6
2	1	2	2	1	3	1	3	4	1	1	0	0	0	0	2	1	6	6	7	6	6	6	6	7	5	5	6	7	4	5	7	6	4	7	6	5	6	5	6	5	7	1	2	1	2	1	6	6	5
2	1	1	2	1	2	1	2	3	1	1	0	0	0	0	2	1	5	5	4	4	6	6	4	5	7	5	5	5	6	5	4	5	5	4	6	6	7	6	7	7	7	7	7	7	6	6	5	5	5
2	1	2	2	1	1	1	5	5	1	1	0	0	0	0	1	4	4	5	5	4	4	6	5	4	6	7	4	5	4	3	5	7	7	7	7	7	7	6	7	6	7	7	7	7	7	7	6	5	6
2	1	2	2	1	2	1	2	4	1	0	0	1	0	1	2	1	5	5	5	6	4	6	6	6	6	6	7	6	7	7	7	5	6	4	5	5	2	1	3	3	1	6	7	7	5	6	1	1	1
2	1	1	2	1	3	1	2	2	1	0	0	0	0	1	2	1	3	4	2	3	2	6	5	5	6	7	7	7	7	7	6	6	6	6	6	5	3	2	3	4	3	1	1	1	1	2	3	4	2
2	1	1	2	1	2	1	2	4	1	1	0	0	1	0	2	1	4	3	5	4	5	1	2	1	1	1	6	6	6	7	6	5	5	6	4	6	6	6	6	6	6	6	4	6	6	6	6	6	5
2	1	1	2	1	2	1	2	3	1	1	0	1	0	0	2	1	6	7	6	5	6	6	6	6	5	7	2	3	3	1	1	4	5	4	5	4	1	1	1	1	2	5	5	5	4	6	4	5	4
2	1	1	2	1	2	1	2	2	1	1	0	0	0	0	2	1	7	7	6	7	7	2	3	2	1	1	5	5	5	4	6	6	7	6	6	4	6	4	7	6	6	3	3	3	2	3	3	4	3
2	1	1	2	1	2	1	2	2	1	1	0	0	0	0	2	1	6	7	7	5	4	5	5	5	4	6	6	7	6	6	4	2	2	3	1	2	6	5	7	5	6	6	7	6	5	6	2	3	2
2	1	2	2	1	2	1	2	3	1	1	0	1	0	0	2	1	4	3	5	5	4	6	4	6	7	5	1	1	1	2	1	4	4	4	4	4	7	6	6	7	7	6	6	6	6	5	5	5	6
2	1	1	2	1	2	1	2	2	1	1	0	0	1	0	2	1	6	7	6	7	5	5	6	4	5	5	6	6	7	5	6	6	6	7	7	4	6	7	5	6	6	7	7	7	7	6	6	5	5
2	1	1	2	1	3	1	2	4	1	1	0	0	0	0	2	1	2	1	3	1	2	6	6	6	6	5	4	3	5	3	3	1	1	2	1	1	4	4	4	4	4	6	7	6	4	6	7	7	7
2	1	2	2	1	3	1	3	3	1	1	0	0	0	0	2	1	6	7	5	6	6	3	3	3	3	3	2	2	1	2	2	1	1	2	1	1	6	6	4	6	6	1	1	1	1	1	5	6	4
2	1	2	2	1	2	1	2	3	1	1	0	0	0	0	2	1	4	4	4	3	3	4	4	4	4	4	4	3	4	5	4	1	1	1	1	2	1	1	1	1	1	6	7	6	5	6	6	6	6
2	1	1	2	1	2	1	2	6	1	1	0	0	0	0	2	1	3	2	3	4	4	7	6	7	7	7	7	6	7	6	7	3	2	4	3	3	6	6	5	6	6	2	2	3	1	2	2	2	1
2	1	2	2	1	4	3	4	5	2	0	0	0	0	1	2	1	7	7	7	7	6	4	4	3	4	4	4	4	4	4	3	5	5	5	5	6	4	5	5	3	4	4	3	4	5	5	2	2	2
2	1	1	2	1	2	1	2	3	1	1	0	0	0	0	2	1	6	6	5	6	6	6	6	6	7	6	4	4	5	4	3	5	4	6	5	5	6	6	6	6	6	5	4	5	5	6	6	6	6
2	1	2	2	1	2	1	2	2	1	1	0	0	1	0	2	1	2	2	2	2	3	5	5	4	6	5	3	2	4	3	2	7	7	7	6	7	3	3	3	3	4	5	5	5	6	4	3	4	3
2	1	1	2	1	2	1	2	2	1	1	0	0	0	0	2	1	7	7	7	6	7	5	5	5	5	6	7	6	7	7	7	5	4	5	5	5	7	7	7	6	7	4	3	4	3	4	4	4	4
2	1	2	2	1	3	1	3	2	2	1	0	0	0	0	2	1	1	1	1	2	1	4	4	3	5	4	4	3	5	4	5	5	6	5	5	4	5	5	5	5	6	5	6	5	5	5	4	3	4
2	1	2	2	1	2	1	2	5	2	1	0	0	0	0	2	1	4	5	4	3	5	2	3	1	1	1	6	6	6	6	6	2	2	1	1	3	4	3	5	4	4	4	3	4	5	4	5	5	5
2	1	2	2	1	3	1	3	4	1	1	0	0	0	0	2	1	4	3	4	3	5	5	6	5	5	5	4	4	5	5	3	2	2	1	3	2	3	3	3	3	3	2	2	2	3	2	5	4	4
2	1	2	2	1	2	1	2	4	2	1	0	0	0	0	2	1	1	1	1	1	1	2	2	2	3	2	3	2	3	3	2	3	2	4	3	3	2	2	2	2	2	3	2	4	3	2	1	1	1
2	1	1	2	1	2	1	3	4	1	1	0	0	0	0	2	1	2	2	3	2	4	4	4	3	5	4	5	5	6	6	5	4	4	4	4	4	1	1	1	1	2	2	2	2	2	2	1	1	1
2	1	2	2	1	3	1	2	3	1	0	0	0	0	1	2	1	2	2	2	1	1	2	2	2	3	2	5	5	5	4	6	4	5	4	3	4	4	4	5	5	3	5	5	6	5	4	5	4	6
2	1	2	2	1	2	1	2	2	1	1	0	0	0	0	2	1	1	1	2	1	1	4	4	4	5	3	5	5	5	5	5	1	1	1	2	1	3	4	2	3	3	5	6	6	5	5	2	2	1
2	1	2	2	1	2	1	2	3	1	1	0	0	0	0	2	1	4	5	4	4	5	5	4	6	5	4	7	7	7	7	7	2	4	2	2	2	4	4	3	4	5	4	5	4	5	4	4	5	5
2	1	1	2	1	3	3	2	6	2	1	0	1	0	0	1	1	6	6	6	6	6	5	5	6	4	6	4	4	3	4	4	5	4	6	5	4	4	4	3	4	4	5	6	5	4	6	3	3	3
2	1	1	2	1	2	1	2	2	1	1	0	1	0	0	2	1	6	6	7	7	7	4	4	3	4	5	7	7	7	7	7	4	3	3	5	4	4	4	4	3	3	5	4	5	6	5	5	4	6
2	1	1	2	1	3	1	3	6	2	0	0	0	0	1	2	1	5	5	5	5	5	7	7	7	7	7	7	7	7	7	6	5	5	6	6	5	5	5	5	5	4	4	4	4	3	5	2	1	3
2	1	2	2	1	3	1	3	3	1	1	0	0	0	0	2	1	7	7	7	7	7	5	4	5	4	5	3	3	3	3	4	3	3	4	2	3	4	4	4	5	3	4	4	3	3	5	3	3	3
2	1	1	2	1	2	1	2	3	1	1	0	0	0	0	2	1	7	7	7	7	7	5	5	6	5	4	5	5	5	5	5	3	3	4	4	2	4	5	5	5	3	4	3	4	4	4	3	3	3
2	1	2	2	1	2	1	2	3	1	0	0	0	0	1	2	1	6	6	6	6	6	5	5	5	5	5	4	3	4	4	4	4	5	4	3	5	4	4	4	4	4	2	3	2	2	2	6	6	5
2	1	2	1	1	3	1	3	4	1	1	0	0	0	0	2	1	6	7	4	6	7	4	4	4	4	4	6	7	6	7	6	6	6	5	6	7	2	2	3	2	2	6	5	7	6	6	6	6	6
2	1	2	1	1	3	2	3	2	2	1	0	0	0	0	1	4	3	3	2	4	3	3	3	3	2	4	3	2	4	3	2	3	2	2	3	4	1	1	1	1	1	1	1	2	1	1	3	2	3
2	1	1	1	1	2	1	3	2	1	1	0	0	0	0	2	1	2	3	1	1	3	7	7	7	7	7	2	1	2	2	1	2	2	2	2	2	3	3	2	4	3	6	5	7	6	7	1	1	2
2	1	1	1	1	3	1	3	3	1	1	0	0	0	0	2	1	4	3	5	3	5	4	5	3	5	5	4	4	4	4	4	4	3	4	5	5	6	4	5	7	6	4	4	3	4	4	4	4	4
2	1	2	1	1	3	1	3	4	1	1	0	1	0	0	2	1	1	1	2	1	2	1	1	1	2	1	5	5	6	6	5	2	2	3	1	4	6	7	5	5	7	4	3	5	4	4	2	3	2
2	1	2	1	1	2	1	3	2	1	1	0	0	0	0	2	1	7	7	7	7	7	7	6	7	7	6	6	6	6	6	7	6	4	6	6	6	1	1	1	1	2	4	5	3	4	4	7	7	7
2	1	2	1	1	2	3	2	3	1	1	0	1	0	0	2	1	5	5	6	5	4	2	2	2	2	2	4	5	4	3	4	5	5	4	6	4	6	7	4	7	6	6	4	7	6	4	4	5	3
2	1	1	1	1	2	1	2	2	1	1	0	0	0	0	2	1	6	5	6	7	7	1	1	1	1	1	3	3	3	4	4	3	3	4	3	2	4	3	5	4	3	1	2	2	1	1	3	2	4
2	1	2	1	1	2	2	2	2	2	1	0	0	0	0	2	1	5	6	4	4	5	4	3	4	5	3	4	4	4	3	4	4	4	4	4	3	5	5	5	5	5	5	6	5	4	5	3	4	4
2	1	1	1	1	2	1	2	3	1	1	0	0	0	0	2	1	4	3	4	4	4	4	4	4	4	3	7	7	7	7	7	1	1	1	1	1	4	3	4	5	5	5	5	5	5	5	5	5	5
2	1	2	1	1	2	1	3	2	2	1	0	1	0	0	2	1	4	5	5	5	3	3	3	2	4	3	6	6	6	6	6	5	4	6	5	5	2	2	2	3	1	4	3	4	4	5	4	4	5
2	1	2	1	1	2	1	2	2	1	1	0	0	0	0	2	1	6	6	6	7	6	1	2	1	1	2	5	7	6	5	5	5	5	6	6	4	5	6	4	5	5	2	2	1	4	3	5	6	5
2	1	2	1	1	3	1	4	3	1	1	0	0	0	0	1	2	7	7	5	7	7	6	6	6	6	6	6	6	6	6	6	3	3	4	2	2	3	2	3	3	4	4	5	3	3	5	3	3	3
2	1	2	1	1	1	3	4	5	2	1	0	0	0	0	1	2	7	7	7	7	7	7	7	6	6	7	4	5	3	3	4	1	2	1	1	1	1	2	1	1	1	5	5	6	4	5	3	4	2
3	1	2	2	1	2	1	3	4	1	0	0	1	0	0	2	1	3	4	2	3	3	5	4	6	7	7	6	7	7	6	7	5	6	5	6	7	7	7	6	7	7	7	6	5	4	6	6	6	7
3	1	2	2	1	3	3	5	6	3	1	1	0	0	0	2	1	6	7	6	5	6	5	5	6	5	4	4	6	4	4	4	6	6	6	6	6	6	6	6	5	5	6	6	6	6	6	6	6	5
3	1	1	2	1	3	3	5	4	3	0	0	1	0	0	1	4	2	3	2	2	3	3	5	4	4	3	4	6	5	3	3	4	3	5	4	4	5	5	3	4	5	4	5	4	5	3	4	3	5
3	1	2	2	1	3	3	2	4	2	1	0	0	0	0	1	2	6	7	6	7	5	2	2	2	1	3	2	2	1	2	2	7	7	6	7	7	2	2	3	1	2	3	3	3	3	3	3	4	4
3	1	2	2	1	4	1	4	4	1	1	0	0	0	0	1	4	4	4	3	5	4	2	1	2	2	3	4	5	4	4	4	7	7	7	7	7	4	5	4	5	3	4	4	4	3	4	4	4	4
3	1	2	2	1	1	1	2	4	5	0	0	1	0	0	2	1	7	7	7	6	6	6	5	3	6	7	6	5	7	5	6	7	6	5	6	7	6	6	5	7	6	5	4	4	5	4	7	7	7
3	1	2	2	1	1	1	2	5	2	1	0	0	1	0	1	1	3	2	2	4	3	6	6	7	6	6	6	6	7	6	7	6	6	6	5	6	3	2	4	4	3	6	6	6	6	4	5	6	6
3	1	1	4	2	2	1	3	3	2	1	0	0	1	0	2	1	2	2	3	1	2	6	7	6	5	7	5	4	5	5	5	6	5	7	6	6	6	6	5	6	7	5	6	5	4	5	5	6	5
3	1	1	4	2	3	3	2	3	2	1	0	0	0	0	2	1	7	7	6	7	6	5	6	4	5	5	4	5	4	4	4	7	7	7	7	7	7	7	7	6	7	5	5	6	4	4	2	2	2
3	1	1	4	2	1	1	4	6	2	0	0	0	0	1	2	1	4	3	4	4	5	7	7	6	7	7	7	6	6	6	6	4	4	4	4	3	7	7	7	7	7	6	6	5	7	4	5	4	4
3	1	2	4	2	1	1	3	3	1	1	0	0	0	0	2	1	4	4	7	7	7	7	7	7	7	7	4	4	3	4	4	4	3	4	4	5	4	4	5	3	4	2	1	3	2	2	4	4	4
3	1	1	3	2	4	2	2	2	1	1	0	0	0	0	2	1	6	6	6	6	6	5	5	5	5	5	4	3	5	4	4	7	7	7	7	7	7	7	7	7	7	7	7	7	7	7	7	7	7
3	1	1	3	2	2	1	1	5	5	0	0	0	0	1	2	1	3	3	2	3	3	4	7	7	7	7	6	7	7	7	7	7	7	7	7	7	7	7	7	7	7	7	7	7	7	7	7	7	7
3	1	2	3	2	3	1	2	2	5	1	0	1	0	1	2	1	4	5	4	6	7	4	5	5	5	5	7	7	7	7	7	4	4	4	5	4	4	6	4	5	4	4	5	4	5	4	6	4	5
3	1	1	3	2	2	1	2	6	1	1	0	0	0	0	2	1	7	7	7	7	7	4	4	3	3	4	4	6	6	5	5	5	5	5	5	5	5	5	6	6	6	6	6	6	6	6	6	6	6
3	1	2	3	2	2	1	3	5	1	0	0	0	0	1	2	1	2	1	3	3	2	2	3	1	1	2	4	3	3	4	4	6	6	6	6	6	7	6	6	7	7	7	7	6	7	7	7	7	7
3	1	1	3	2	1	1	3	3	2	1	0	0	0	0	1	3	4	3	4	4	4	6	6	5	6	6	4	4	4	3	3	5	6	4	4	4	4	4	5	4	4	7	7	7	7	6	4	5	4
3	1	1	3	2	3	1	3	3	1	0	0	0	0	1	2	1	5	4	5	4	6	6	7	7	7	7	2	4	2	1	2	6	6	7	6	5	7	7	7	6	7	6	5	7	7	7	4	5	4
3	1	2	3	2	2	1	2	3	1	1	0	0	0	0	2	1	7	7	6	7	7	3	4	2	2	3	6	5	4	7	7	6	6	6	7	5	5	5	5	4	5	7	6	7	7	6	3	3	2
3	1	1	3	2	2	1	2	3	1	1	0	0	0	0	2	1	5	6	5	6	5	7	7	7	6	7	1	2	1	1	1	7	7	7	6	7	2	3	2	2	2	5	5	5	6	4	6	6	6
3	1	1	3	2	3	1	2	3	1	1	0	0	0	0	2	1	5	5	5	5	5	7	7	7	6	7	7	7	6	7	7	5	5	5	5	4	6	6	6	5	6	6	4	7	6	7	5	6	5
3	1	2	3	2	2	3	4	3	1	1	0	0	0	0	2	1	7	6	7	7	6	6	6	6	5	6	5	4	6	4	4	1	1	1	2	1	6	7	7	6	5	6	5	6	4	7	5	5	5
3	1	2	3	2	3	1	3	4	1	1	0	1	0	0	1	1	3	4	3	2	4	6	6	6	6	6	6	7	6	6	5	3	3	3	4	2	6	6	6	7	7	7	7	6	7	7	6	5	6
3	1	2	3	2	2	1	2	5	2	1	0	0	0	0	2	1	2	3	2	2	1	1	1	2	2	1	5	4	5	5	6	6	7	6	5	6	2	2	1	2	3	2	2	3	1	2	7	7	7
3	1	2	3	2	3	1	3	4	1	1	0	1	0	0	2	1	5	6	4	6	5	4	3	5	5	4	3	3	3	2	3	4	4	4	4	4	6	6	6	6	7	4	5	3	5	5	4	3	3
3	1	2	3	2	2	1	2	6	1	1	0	0	0	0	2	1	6	4	7	6	5	3	3	3	3	3	7	7	6	7	7	7	6	7	7	7	6	5	7	4	6	2	1	2	2	3	7	7	7
3	1	1	3	2	2	1	2	3	1	1	0	0	0	1	2	1	7	7	7	7	6	4	4	4	3	4	5	6	5	4	5	6	6	5	6	6	6	7	5	7	7	6	6	5	7	6	1	2	1
3	1	1	3	2	2	1	2	4	1	1	0	0	0	0	2	1	7	6	6	7	7	7	7	7	6	7	7	7	7	7	6	4	3	5	4	4	3	3	4	2	4	5	5	5	4	6	7	7	7
3	1	1	3	2	3	3	4	4	1	1	0	0	0	0	2	1	1	1	1	2	1	6	5	6	6	7	5	6	5	5	4	4	4	5	5	4	5	5	5	6	5	5	5	5	5	6	5	6	5
3	1	2	3	2	2	1	4	4	1	1	0	0	1	0	2	1	3	3	3	3	3	4	5	4	5	3	5	4	5	5	6	2	3	3	1	2	3	3	3	3	4	4	4	5	3	3	6	6	6
3	1	1	3	2	2	1	2	3	1	1	0	0	0	0	2	1	6	7	6	4	6	5	5	5	6	5	6	6	7	6	5	6	5	7	6	5	6	7	6	5	5	3	4	2	3	3	6	6	6
3	1	2	3	2	2	1	3	3	1	1	0	0	0	0	2	1	6	6	4	7	6	6	7	7	6	5	2	1	2	3	3	4	4	4	3	5	3	2	3	4	3	6	7	7	7	5	6	6	5
3	1	2	3	2	2	1	2	3	1	1	0	0	0	0	2	1	6	6	6	6	6	6	6	4	7	5	6	7	4	7	6	6	6	5	6	5	5	5	5	6	4	2	1	2	2	1	4	4	4
3	1	2	3	2	2	1	2	3	1	1	0	0	0	0	2	1	6	6	6	6	6	6	6	4	7	5	6	7	4	7	6	6	6	5	6	5	5	5	5	6	4	2	1	2	2	1	4	4	4
3	1	2	3	2	2	1	3	4	1	1	0	0	0	0	2	1	2	1	2	2	3	6	6	6	6	6	5	6	5	4	6	6	7	6	6	6	3	2	3	4	3	7	6	7	7	6	6	6	7
3	1	1	3	2	2	1	2	4	1	1	0	1	0	0	2	1	1	1	2	1	2	5	6	5	4	4	4	4	5	3	3	4	4	4	4	4	3	2	3	4	3	3	2	4	2	2	6	6	6
3	1	2	3	2	2	1	2	4	1	0	0	0	0	1	2	1	4	3	5	3	4	4	3	4	4	4	4	4	4	5	5	4	5	4	4	4	4	3	5	3	4	4	3	5	4	5	4	4	5
3	1	1	3	2	2	1	2	3	1	1	0	0	0	0	2	1	7	7	6	7	7	7	7	7	7	7	1	2	1	1	1	3	3	3	4	3	6	7	7	5	5	6	6	5	7	6	6	5	5
3	1	1	3	2	3	1	3	5	1	0	0	1	0	1	2	1	5	4	5	6	4	2	1	3	3	2	4	4	4	4	4	1	1	2	1	1	4	4	3	5	4	2	3	3	1	2	1	1	2
3	1	2	3	2	2	1	2	3	1	1	0	0	0	0	2	1	2	1	3	2	2	2	3	2	4	1	4	5	4	5	5	1	2	1	1	1	3	3	2	3	3	4	5	4	4	4	2	2	2
3	1	1	3	2	2	1	3	4	1	1	0	0	0	0	2	1	4	4	5	4	3	5	4	6	5	6	5	5	5	6	5	5	5	6	6	4	2	1	3	2	3	4	5	4	3	4	5	4	5
3	1	2	3	2	1	3	3	3	2	1	0	0	0	0	1	5	5	5	6	6	6	4	3	3	3	4	6	6	5	6	6	2	3	2	2	1	4	3	5	4	3	7	7	7	7	6	7	7	7
3	1	1	3	2	2	1	2	3	1	1	0	0	0	0	2	1	1	1	1	1	1	4	4	4	4	4	1	2	1	1	1	2	1	1	3	2	1	1	2	2	1	4	3	4	3	4	2	2	2
3	1	2	3	2	2	1	2	3	1	1	0	0	0	0	2	1	1	1	1	1	1	2	2	2	2	2	4	4	5	3	5	4	4	4	4	4	5	4	4	6	6	4	4	4	4	4	4	5	5
3	1	2	3	2	3	1	3	3	1	1	0	0	1	0	2	1	7	7	7	6	6	2	4	4	4	4	5	5	5	5	5	7	7	7	7	7	4	4	5	3	4	6	5	6	7	7	6	6	6
3	1	1	3	2	2	1	2	4	1	1	0	0	0	0	2	1	5	6	5	6	5	4	4	4	5	3	3	2	3	4	2	3	4	4	3	3	4	3	3	4	4	5	5	5	4	4	5	4	6
3	1	1	3	2	3	1	2	3	1	1	0	0	0	0	2	1	5	5	5	5	5	2	2	2	2	2	3	3	2	4	4	3	3	3	3	3	3	3	3	3	4	3	3	4	3	3	4	3	4
3	1	1	3	2	2	1	2	6	1	1	0	0	0	0	2	1	7	7	7	7	7	5	4	5	5	6	2	3	2	1	1	5	4	6	6	6	5	4	5	4	5	5	5	6	4	5	5	6	5
3	1	2	3	2	2	1	4	3	2	1	0	0	0	0	2	1	6	6	6	6	6	2	3	1	3	2	7	7	7	7	7	1	2	1	1	2	2	1	1	3	3	2	2	3	3	2	1	1	1
3	1	2	2	1	1	1	2	4	1	1	1	1	1	1	2	1	4	4	4	4	4	4	4	4	4	4	4	4	4	4	4	5	5	3	3	3	6	6	6	6	3	6	6	5	4	3	5	4	3
3	1	2	2	1	2	1	3	6	2	1	0	0	0	0	1	3	6	6	6	6	6	2	1	2	2	3	5	4	6	6	6	6	7	7	6	5	5	5	6	4	5	6	7	6	5	6	3	3	2
3	1	2	2	1	2	1	2	4	1	1	0	0	0	0	2	1	4	3	5	4	4	2	4	2	2	1	3	3	3	3	3	2	1	2	2	4	4	5	5	5	3	6	6	6	6	6	6	7	5
3	1	2	2	1	1	1	2	4	1	1	0	0	0	0	2	1	6	5	5	7	6	5	5	5	6	5	6	4	7	5	6	6	5	6	7	7	5	4	6	4	4	6	7	7	5	5	6	6	6
3	1	2	2	1	3	1	3	2	1	1	0	0	0	0	2	1	2	3	1	2	2	4	4	5	5	4	2	3	2	1	3	6	7	5	5	6	6	7	6	5	7	6	7	6	5	6	6	5	7
3	1	2	2	1	2	1	3	3	1	0	0	0	0	1	2	1	2	2	2	2	2	7	6	6	7	7	6	4	6	6	6	5	6	6	4	5	6	7	7	6	6	6	7	6	6	6	3	3	4
3	1	2	2	1	2	1	3	3	1	0	0	0	0	1	2	1	7	7	6	7	7	6	6	7	6	6	7	7	7	7	6	7	7	7	7	7	4	4	5	3	5	4	5	5	3	4	3	3	3
3	1	1	2	1	3	1	3	2	1	1	0	0	0	0	2	1	6	7	7	4	6	6	5	7	6	7	6	4	6	7	5	6	7	6	7	5	6	5	7	5	6	5	5	5	4	6	6	7	6
3	1	2	2	1	3	1	3	3	2	1	0	0	0	0	2	1	7	7	7	7	6	6	5	7	6	7	3	3	4	4	2	7	7	7	6	7	7	7	6	7	7	7	7	7	6	7	6	6	6
3	1	1	2	1	3	3	2	5	2	1	0	1	0	0	1	4	6	6	7	5	7	6	6	5	7	6	6	5	7	7	6	6	7	6	6	6	2	2	1	1	3	2	2	1	3	2	6	7	5
3	1	2	2	1	3	1	3	5	1	1	0	0	0	0	2	1	6	7	5	5	6	7	7	6	7	7	5	5	6	4	6	4	3	4	4	5	4	5	4	4	4	4	5	3	3	3	7	7	6
3	1	1	2	1	3	1	3	4	1	1	0	0	0	0	2	1	7	6	6	7	7	6	6	6	6	6	6	6	5	5	6	7	7	6	6	7	7	7	7	7	6	6	7	5	6	4	7	7	7
3	1	2	2	1	2	1	3	2	1	1	0	0	0	0	2	1	4	4	5	4	4	7	7	7	7	7	3	2	3	3	3	6	6	6	6	7	6	5	5	6	6	7	7	6	7	7	6	7	6
3	1	1	2	1	2	1	2	2	1	1	0	0	0	0	2	1	3	4	3	2	4	3	2	3	3	4	6	7	6	5	7	4	4	3	4	4	2	1	3	2	1	2	2	3	1	1	7	7	6
3	1	1	2	1	2	1	2	3	1	1	0	0	0	0	2	1	3	3	3	3	4	4	4	3	3	4	4	4	4	4	4	7	7	7	7	6	3	3	3	3	3	6	5	6	7	6	4	3	4
3	1	1	2	1	3	1	3	2	1	1	0	0	0	0	2	1	2	1	4	1	1	7	7	7	7	6	4	5	3	4	4	1	2	1	1	1	4	5	3	3	4	4	3	3	4	4	5	5	5
3	1	1	2	1	1	3	5	5	1	0	0	0	0	1	2	1	2	4	2	2	2	6	7	7	6	4	1	1	1	1	2	5	5	5	5	6	1	1	1	1	1	1	2	1	1	1	4	4	4
3	1	1	2	1	2	1	2	3	1	1	0	0	0	0	2	1	4	3	4	4	4	3	3	3	2	2	4	4	3	3	4	2	2	2	2	2	2	1	2	4	2	5	5	4	5	5	7	7	7
3	1	1	2	1	2	1	2	3	1	1	0	0	0	0	2	1	7	7	7	7	7	4	4	4	4	4	3	2	3	4	4	3	4	2	3	2	3	4	2	2	2	3	4	2	2	3	3	3	3
3	1	1	2	1	1	1	3	2	1	1	0	0	0	0	2	1	7	7	7	7	7	1	1	1	2	1	3	3	2	2	4	3	3	3	3	4	7	6	7	7	7	5	5	5	5	6	4	5	4
3	1	2	2	1	2	1	2	4	1	1	0	0	0	0	2	1	3	5	3	4	4	2	2	1	4	3	5	4	4	5	6	2	1	2	3	1	1	1	1	1	1	1	1	1	2	1	1	1	1
3	1	2	2	1	2	1	2	2	1	1	0	1	0	0	2	1	7	7	7	7	7	2	4	2	1	2	4	3	4	4	3	3	2	3	4	4	5	6	4	6	5	3	2	4	3	4	2	3	3
3	1	1	2	1	2	1	4	5	2	1	0	0	0	0	2	1	5	6	2	5	4	4	4	5	3	4	2	1	1	2	3	4	3	4	3	4	2	2	1	3	2	3	2	3	2	4	4	4	5
3	1	2	1	1	1	3	5	5	1	1	0	0	0	0	1	5	5	6	5	4	6	6	7	5	5	6	6	7	6	4	7	4	5	4	4	4	6	7	6	6	6	6	7	7	5	6	7	7	6
3	1	2	1	1	3	1	2	3	1	1	0	1	0	0	2	1	1	1	1	2	2	2	2	3	2	2	6	6	5	6	6	6	5	5	7	6	1	1	1	2	1	6	6	6	5	6	4	5	4
3	1	2	1	1	1	1	4	3	2	1	0	0	0	0	1	4	1	1	2	2	1	7	7	6	7	7	3	4	2	4	4	3	3	2	3	4	7	7	7	6	7	2	3	2	2	2	5	4	5
3	1	2	1	1	1	2	4	1	2	1	0	0	0	0	1	1	6	7	6	6	5	6	7	7	6	4	3	2	4	3	3	7	7	6	6	7	6	6	6	4	6	6	5	5	6	7	6	6	6
3	1	1	1	1	1	1	4	3	2	0	1	0	0	1	2	1	4	3	4	4	5	5	5	5	6	4	3	2	4	3	3	6	4	6	5	6	5	5	5	6	5	7	7	6	7	7	6	6	7
3	1	1	1	1	3	1	5	2	2	1	0	0	0	0	1	3	2	2	1	3	1	4	4	3	4	5	5	5	4	6	5	5	6	4	5	4	5	5	4	6	5	6	7	7	7	5	6	6	7
3	1	1	1	1	3	1	5	2	2	1	0	0	0	0	1	3	2	2	1	3	1	4	4	3	4	5	5	5	4	6	5	5	6	4	5	4	5	5	4	6	5	6	7	7	7	5	6	6	7
3	1	1	1	1	2	1	2	4	1	1	0	1	0	0	2	1	3	3	4	4	3	3	2	3	4	3	5	5	4	5	5	1	1	2	1	2	7	7	7	7	7	1	1	1	1	2	3	3	3
3	1	2	1	1	2	1	2	3	1	1	0	0	0	0	2	1	7	7	7	6	7	4	4	4	4	4	5	5	6	6	5	2	3	1	2	2	5	6	5	5	6	5	4	5	5	6	5	6	5
3	1	2	1	1	2	2	2	1	2	1	0	0	0	0	1	3	6	6	6	7	6	4	4	3	4	5	3	4	2	4	4	4	3	3	4	4	4	3	4	5	4	3	3	3	3	2	7	6	7
3	1	2	1	1	3	1	4	3	2	1	0	0	0	1	2	1	7	7	7	7	7	5	4	6	5	4	4	5	4	4	4	5	4	4	6	6	5	5	5	6	4	2	4	1	2	3	6	5	6
4	2	1	2	1	2	3	4	4	2	1	1	0	0	0	2	2	4	4	4	5	4	7	7	7	7	7	6	6	6	6	6	6	6	6	6	6	6	6	6	6	6	6	6	6	6	6	6	6	6
4	2	1	2	1	1	1	4	3	2	0	0	0	0	1	1	3	2	2	3	1	2	4	4	4	4	4	7	6	7	6	7	6	5	7	6	6	6	7	4	7	6	7	7	7	7	7	6	5	6
4	2	2	2	1	3	3	4	4	1	1	0	0	0	0	1	3	7	7	6	7	7	7	6	7	6	7	3	4	4	3	2	6	6	4	6	7	6	6	7	6	6	2	1	3	3	2	6	7	5
4	2	2	4	2	2	1	2	3	1	1	0	1	0	0	2	1	5	5	5	5	6	6	6	6	6	5	6	7	5	6	5	7	7	7	7	7	5	5	6	5	5	1	1	1	1	2	7	7	6
4	2	2	4	2	1	3	3	5	2	1	0	0	0	0	2	1	7	6	7	7	7	7	7	6	6	7	5	5	6	4	4	6	6	6	6	5	6	6	6	6	4	2	1	3	3	3	7	7	6
4	2	2	4	2	1	3	4	5	2	1	0	0	0	0	1	3	1	1	1	1	1	3	3	3	3	4	5	5	5	5	5	5	4	4	6	5	3	3	3	3	4	3	3	2	3	4	4	4	4
4	2	2	3	2	2	1	2	3	1	1	0	0	0	0	2	1	5	5	6	5	5	6	6	6	6	6	2	3	2	1	1	6	5	6	6	6	6	7	5	6	6	1	1	2	2	1	6	6	7
4	2	1	3	2	1	1	3	6	2	1	0	0	0	0	2	1	1	1	1	2	1	7	7	7	7	7	4	4	4	5	3	7	6	6	7	7	7	7	7	7	7	7	7	6	7	7	5	6	5
4	2	1	3	2	3	1	3	3	1	1	0	0	0	0	2	1	4	4	4	4	4	5	5	5	5	5	6	6	6	7	5	5	5	5	4	5	4	3	4	4	4	6	7	6	5	6	4	3	5
4	2	1	3	2	1	1	3	4	1	1	0	0	0	0	2	1	7	7	7	7	7	7	7	7	6	6	6	7	5	6	5	7	7	6	7	7	5	5	4	5	5	7	6	7	7	6	2	1	3
4	2	2	3	2	2	1	4	3	1	1	0	0	0	0	2	1	5	6	5	4	5	7	6	6	7	7	1	1	1	2	1	7	7	7	6	7	7	7	7	7	7	7	7	6	7	7	7	7	6
4	2	1	3	2	1	1	5	4	2	0	0	0	0	1	2	1	6	7	5	6	7	4	5	4	4	3	4	4	4	4	4	3	3	4	3	3	7	7	7	7	7	5	6	4	6	5	2	2	2
4	2	2	3	2	2	1	4	4	1	1	0	0	0	0	2	1	6	6	4	6	6	5	5	4	5	5	3	2	2	4	3	5	6	5	4	6	1	1	1	1	1	2	3	2	1	3	1	2	1
4	2	1	3	2	4	1	2	3	1	1	0	0	0	0	2	1	4	4	3	5	5	1	1	2	1	1	5	6	4	5	5	4	4	5	5	4	4	5	4	4	3	5	5	5	4	5	4	3	5
4	2	1	3	2	1	1	4	5	1	0	1	0	0	1	1	3	7	7	7	7	7	7	7	7	7	6	5	6	5	5	5	7	7	7	6	7	7	7	7	7	7	5	4	6	4	5	1	1	1
4	2	2	3	2	1	1	3	3	2	1	0	0	0	0	2	1	7	7	7	6	7	7	6	6	7	7	4	5	5	3	4	6	6	6	4	7	2	2	3	2	2	3	4	2	3	2	5	5	5
4	2	1	3	2	3	3	2	3	2	1	0	0	0	0	1	1	7	7	7	7	6	6	6	6	6	4	6	6	6	7	5	4	4	3	5	4	5	5	5	5	4	6	6	6	4	7	4	4	4
4	2	1	3	2	3	1	4	3	2	1	0	0	0	0	2	1	3	3	2	4	2	3	3	3	3	3	3	3	4	3	2	4	5	4	4	4	4	4	4	4	3	3	3	3	3	3	4	4	4
4	2	2	3	2	2	1	2	3	1	1	0	0	1	0	2	1	4	3	3	3	5	1	1	1	1	2	4	3	4	4	4	1	1	1	1	1	4	5	3	4	4	4	4	4	4	3	7	7	7
4	2	1	3	2	3	1	3	4	1	1	0	0	0	0	2	1	3	4	3	2	3	5	4	6	5	5	2	3	2	2	1	4	5	4	5	3	5	4	5	5	5	6	4	6	5	7	6	5	6
4	2	1	3	2	3	1	3	5	1	1	0	1	0	0	2	1	1	2	1	1	1	7	7	7	7	6	7	7	7	7	7	7	6	7	7	7	7	7	7	7	7	3	2	4	2	4	7	7	6
4	2	1	3	2	1	3	4	3	1	1	0	0	0	0	1	2	2	2	3	2	2	1	2	2	1	1	1	1	1	1	1	5	4	5	5	5	2	2	3	2	2	1	1	1	2	2	1	1	1
4	2	1	3	2	1	1	2	4	1	1	0	0	0	0	2	1	4	4	4	4	4	6	5	1	2	1	7	7	7	7	7	4	5	3	4	5	4	3	4	4	5	2	3	2	1	4	4	3	3
4	2	1	3	2	1	1	4	4	1	1	0	0	0	0	1	3	6	6	6	6	6	3	2	3	4	3	3	4	2	2	4	7	7	7	7	7	1	2	2	1	1	4	4	5	4	4	2	1	1
4	2	1	2	1	1	1	4	2	2	1	0	0	0	0	2	1	6	6	7	5	5	7	7	7	7	6	6	7	5	5	6	5	5	4	5	5	7	7	7	6	7	5	4	5	4	6	5	5	4
4	2	1	2	1	1	1	3	6	1	0	0	0	0	1	2	1	7	7	7	7	7	1	1	1	1	1	5	5	4	6	4	5	5	5	5	5	7	7	6	7	6	5	6	5	5	5	6	7	5
4	2	1	2	1	1	1	3	2	1	1	0	0	0	0	2	1	7	7	6	7	7	3	3	4	3	3	2	2	3	2	1	3	3	3	4	3	2	2	3	2	1	7	7	7	7	6	6	7	6
4	2	1	2	1	3	1	3	3	1	1	0	1	0	0	1	1	6	6	6	6	4	2	1	1	2	3	6	4	6	7	4	6	6	6	6	6	1	1	1	1	1	6	7	6	5	5	4	4	4
4	2	1	2	1	2	1	4	2	1	1	0	0	0	0	1	2	7	6	7	7	6	3	3	3	3	2	7	7	6	7	6	3	3	3	4	2	7	7	7	6	7	7	7	7	7	7	7	7	6
4	2	1	2	1	2	1	2	5	1	1	0	0	0	0	2	1	5	4	5	5	6	5	5	5	5	5	5	5	6	4	6	5	5	5	5	5	5	6	5	5	5	5	5	4	5	5	6	6	7
4	2	2	2	1	2	1	4	3	2	0	0	0	0	1	2	1	1	1	1	1	2	7	7	7	6	7	6	7	6	6	6	6	7	5	4	5	2	3	3	3	1	5	6	4	5	5	6	7	5
4	2	1	2	1	3	3	4	6	2	1	0	0	0	0	2	1	3	4	2	4	3	3	2	3	4	3	1	2	2	1	1	6	6	6	6	6	5	6	4	6	4	2	1	2	1	2	3	2	3
4	2	2	2	1	2	3	2	5	2	0	0	0	0	1	2	1	7	7	6	7	6	1	1	2	1	2	6	5	7	6	6	2	2	1	3	4	3	4	3	2	4	3	2	3	3	3	4	5	3
4	2	2	2	1	1	1	3	3	1	1	0	0	0	0	1	3	3	3	3	2	3	4	4	4	5	4	3	4	2	4	4	5	6	6	5	4	4	3	4	4	4	4	3	5	4	3	1	2	1
4	2	2	2	1	2	1	3	2	1	1	0	0	1	0	2	1	7	7	7	7	7	5	5	5	4	6	5	5	5	5	5	5	4	5	5	6	4	4	4	3	4	4	3	4	5	4	4	5	3
4	2	2	2	1	3	1	3	4	1	1	0	0	0	0	2	1	6	5	7	7	6	5	5	5	5	5	3	4	3	3	4	3	4	3	2	2	3	3	4	2	3	2	1	2	4	3	5	4	6
4	2	1	2	1	3	1	3	2	1	1	0	0	0	0	1	5	7	7	7	7	7	1	1	1	2	1	5	4	5	5	6	5	5	6	4	4	3	2	2	3	4	4	5	3	4	4	5	4	5
4	2	2	1	1	3	1	2	4	2	1	0	0	0	0	2	1	5	5	5	5	4	5	5	5	5	4	6	7	5	5	6	5	5	6	4	5	5	5	4	6	4	5	5	5	4	5	6	6	7
4	2	1	1	1	3	1	3	3	1	1	0	0	0	0	1	2	6	5	7	7	6	7	7	7	6	7	1	1	1	1	1	3	3	4	3	2	6	7	5	4	7	5	5	5	5	5	5	6	5
4	2	1	1	1	3	1	4	3	2	1	0	0	0	0	2	1	4	4	4	3	4	6	6	6	6	5	5	4	6	6	5	6	5	6	5	7	7	7	6	7	7	7	6	7	7	7	7	7	7
4	2	1	1	1	1	2	5	2	1	1	0	0	0	0	2	1	6	6	7	6	5	6	6	7	6	6	6	7	7	5	5	6	5	6	7	6	6	5	4	7	5	4	4	4	4	4	6	4	7
4	2	1	1	1	3	1	4	2	2	1	0	0	0	0	2	1	3	4	3	3	2	3	4	2	3	3	4	4	4	4	4	6	7	7	6	5	5	5	5	5	5	5	4	6	5	5	3	4	2
4	2	1	1	1	1	2	4	1	1	0	0	0	0	1	1	2	6	7	7	7	7	4	4	4	4	4	7	7	7	7	7	4	5	3	5	3	5	5	5	4	6	5	5	5	5	5	7	7	7
4	2	2	1	1	1	1	3	3	2	1	0	0	0	0	2	1	6	6	6	6	6	7	7	7	7	7	7	7	6	7	6	4	5	4	4	3	3	3	4	3	2	3	4	3	2	4	4	4	4
5	2	1	2	1	2	3	3	3	2	1	0	0	0	0	2	1	6	6	6	6	6	6	5	6	7	6	4	4	4	4	4	6	6	5	6	6	2	2	3	2	4	7	7	6	6	7	3	2	4
5	2	1	2	1	2	1	4	3	1	1	0	0	0	0	2	1	6	6	6	6	5	4	1	1	7	1	3	3	3	4	3	4	5	3	5	4	4	4	4	4	3	5	5	4	5	6	3	3	3
5	2	2	2	1	2	1	3	5	1	1	0	0	0	0	2	1	6	5	6	7	5	7	7	7	7	7	6	4	6	7	6	2	2	2	1	4	6	6	5	6	5	6	7	4	6	6	6	4	5
5	2	1	4	2	2	3	2	3	1	1	0	0	0	0	1	3	4	5	4	4	3	1	2	1	1	2	4	5	4	4	4	5	5	4	5	4	4	4	5	4	3	4	4	3	5	4	4	4	4
5	2	2	3	2	3	1	4	6	2	1	0	0	0	0	1	2	6	6	5	7	5	1	1	1	1	2	1	1	2	1	1	3	2	4	3	3	2	1	1	2	2	2	2	1	2	2	2	2	1
5	2	1	3	2	2	3	5	3	1	1	0	0	0	0	1	5	5	4	6	5	6	5	5	4	6	6	2	3	2	2	2	7	7	7	7	7	5	4	5	5	6	3	3	2	2	3	3	3	4
5	2	2	3	2	3	1	2	4	1	1	0	0	0	0	1	2	3	3	3	3	3	6	6	5	5	7	2	1	2	2	2	6	4	6	6	6	5	5	5	5	5	5	5	6	5	4	7	7	7
5	2	1	3	2	3	1	3	6	2	1	0	0	0	0	1	1	1	1	1	2	1	4	4	4	4	4	7	7	6	7	7	2	2	2	2	1	2	3	1	2	1	3	4	3	3	2	4	4	5
5	2	2	3	2	1	3	2	4	1	1	0	0	0	0	2	1	5	5	5	6	6	1	2	1	1	1	2	1	2	1	2	5	5	6	5	5	1	1	1	1	1	2	4	2	2	2	2	1	2
5	2	2	2	1	3	1	2	5	1	1	0	0	1	0	1	4	3	3	4	4	2	7	7	4	7	7	6	6	5	6	6	7	6	7	7	7	3	3	3	3	4	7	6	7	7	7	4	4	3
5	2	1	2	1	1	3	2	5	2	1	0	0	0	0	1	2	2	2	4	2	2	2	2	4	1	2	3	4	3	2	3	3	3	4	2	2	1	1	1	1	2	2	2	3	2	1	6	5	7
5	2	1	1	1	3	1	2	2	2	1	0	1	0	0	1	5	6	5	7	7	6	4	5	3	5	3	7	6	6	6	6	5	5	5	4	5	6	5	5	6	6	5	6	5	4	5	5	6	6
5	2	2	1	1	2	2	3	1	2	1	0	0	0	0	1	4	2	1	3	2	1	1	1	1	2	2	7	7	6	7	7	2	4	3	2	1	1	2	1	1	1	4	4	4	4	3	2	2	2
6	2	1	3	2	2	4	2	3	1	1	0	0	0	0	2	1	6	6	5	6	6	2	1	3	1	2	6	5	7	6	7	6	7	5	6	7	7	7	6	7	7	4	3	5	5	4	7	6	7
6	2	2	2	1	1	4	3	3	2	1	0	0	0	0	2	1	7	7	7	7	7	7	6	7	7	7	6	5	7	6	5	2	3	1	2	2	7	7	7	6	7	6	4	7	6	6	6	7	5
6	2	1	1	1	3	4	2	2	3	0	0	1	1	0	1	5	5	6	5	5	6	5	6	6	5	4	5	6	5	5	5	5	6	5	5	5	5	5	6	5	4	5	6	5	5	5	5	6	5
6	2	1	1	1	4	4	2	3	2	1	0	0	0	0	2	1	6	5	6	6	6	1	1	1	1	2	1	1	2	1	1	4	5	4	3	4	4	5	3	4	3	6	5	5	7	6	4	4	5
[truncated: 22 more columns]
